# Supplementary material for: View-Based Organization and Interplay of Spatial Working and Long-Term Memories
Source: PLoS One. 2014 Nov 19;9(11):e112793. doi: 10.1371/journal.pone.0112793 (PMC4237361; doi:10.1371/journal.pone.0112793)
Supplement: Figure S1 — Sketch orientation counts. The figure shows the counts for the sketch orientations for all interview locations and both experiments as determined by the rating process. In rare cases, where all raters agreed that the orientation was between two cardinal directions (e.g., SW), a count of was added to each of the adjacent cardinal directns (e.g., S and W). The rightmost column of the table shows the airline directions from interview location to goal, computed according to Equation 1. (XLS) [file pone.0112793.s001.xls]

## Sheet: Tabelle1
Exp.1 Holzmarkt
	sketch orientation rating				airline direction from place to interview location [°], East = 0, counter clockwise
Interview location	North	East	South	West
A	1	0	16	3		51
B	2	0	19	0		92
C	1	1.5	17.5	0		120
D	1	11.5	24.5	2		185
E	14.5	7.5	14	2		208
F	2	0	13	3		276
G	3	0	16	1		320
H	5	0	24.5	9.5		22
I	5	2	10	3		289
J	3.5	0	10.5	5		329
North	1	0	14.5	2.5		81
East	1	0	15	3		34
South	1	0	14.5	4.5		268
West	0	0	18	2		168
Exp.2 Marktplatz
	sketch orientation rating				airline direction from place to interview location [°], East = 0, counter clockwise
Interview location	North	East	South	West
A	10.5	4	6	4.5		174
B	14	2	5.5	5.5		228
C	2	1	9	16		314
D	4	3	6	15		338
E	1.5	0	8.5	19		357
F	0	2	16	8		46
G	1	0	19.5	7.5		89
H	2	1.5	20	5.5		136
North	2	1.5	13	12.5		78
East	1	1	10.5	15.5		32
West	4	2	14	9		168
